# Supplementary material for: A Comparative Study of Engineered Dermal Templates for Skin Wound Repair in a Mouse Model
Source: Int J Mol Sci. 2020 Jun 25;21(12):4508. doi: 10.3390/ijms21124508 (PMC7350005; doi:10.3390/ijms21124508)
Supplement: Supplementary file 1 [file ijms-21-04508-s001.zip]

Archive with 5 entries (5 files):
- Slide1.TIF
- Slide2.TIF
- Slide3.TIF
- Slide4.TIF
- Slide5.TIF
